# Supplementary material for: Exploring Routes to Enhance the Calculation of Free Energy Differences via Non-Equilibrium Work SQM/MM Switching Simulations Using Hybrid Charge Intermediates between MM and SQM Levels of Theory or Non-Linear Switching Schemes
Source: Molecules. 2023 May 10;28(10):4006. doi: 10.3390/molecules28104006 (PMC10222338; doi:10.3390/molecules28104006)
Supplement: Supplementary file 1 [file molecules-28-04006-s001.zip]

Archive with 1 entries (1 files):
- molecules-2338263-supplementary.pdf
